# Supplementary material for: Antifungal Activity of Cedrol from Cunninghamia lanceolate var. konishii against Phellinus noxius and Its Mechanism
Source: Plants (Basel). 2024 Jan 21;13(2):321. doi: 10.3390/plants13020321 (PMC10821468; doi:10.3390/plants13020321)
Supplement: Supplementary file 1 [file plants-13-00321-s001.zip]

Archive with 1 entries (1 files):
- plants-2825636-supplementary.pdf
